# Supplementary material for: An Intuitive and Efficient Teleoperation Human–Robot Interface Based on a Wearable Myoelectric Armband
Source: Biomimetics (Basel). 2025 Jul 15;10(7):464. doi: 10.3390/biomimetics10070464 (PMC12292948; doi:10.3390/biomimetics10070464)
Supplement: Supplementary file 1 [file biomimetics-10-00464-s001.zip]

Archive with 1 entries (1 files):
- Hybrid_All Demonstration Video.mp4
